# Supplementary material for: Pain Sensitivity in Adolescent Males with Attention-Deficit/Hyperactivity Disorder: Testing for Associations with Conduct Disorder and Callous and Unemotional Traits
Source: PLoS One. 2015 Jul 30;10(7):e0134417. doi: 10.1371/journal.pone.0134417 (PMC4520581; doi:10.1371/journal.pone.0134417)
Supplement: S1 Dataset — (XLSX) [file pone.0134417.s001.xlsx]

## Sheet: Sheet1
ID	IQ	Age	CDdiagnosis	CDscore	ADHDscore	CUtraits	SDQ	Threshold_log10	Tolerance_log10	ThresholdSCL_log10	ToleranceSCL_log10	SCLincrease	Painratio
246	86	16	0	2	2	20	1	1.66	1.67	0.95	0.95	0.84	0.02
279	85	16	0	1		5	7	0.69	0.97	1.15	1.2	1.29	0.14
327	99	16	1	3	16	19	2	1.73	1.74	0.84	0.84	0.05	0
373	97.5	16	1	4	9	17	4	0.72	1.71	0.73	0.73	-0.01	0
385	88	17	0	1	0	21	3	0.94	1.05	1.32	1.34	5.11	0.45
394	98.5	16	0	1	4	19	4	1.95	1.95	1.37	1.37	-1.77	-0.02
396	71.5	16	0	0	0	7	5	1.42	1.43	1.01	1.01	-0.03	0
430	81.5	17	1	6	13	16	2	1.25	1.29	0.8	0.8	-0.26	-0.01
449	95	16	1	4		18	0	0.78	1.56	1.3	1.26	-0.2	-0.01
469	99.5	16	0	2	14	7	3	0.82	1.54	1	0.99	-0.13	0
473	94	16	0	1	10	15	4	0.86	1.53	0.86	0.86	0.47	0.01
498	82.5	17	0	1	10	15	2	0.66	0.78	0.93	0.95	1.01	0.17
499	86	16	1	5	2	13	5	1.95	1.95	1.08	1.08	-0.77	-0.01
50014	73	16	1	4	4	5	5	1.56	1.78	0.96	0.94	-0.13	0
50037	101	14	0	2	14	29	1	0.8	1.04	0.98	0.98	1.65	0.15
50045	93	13	0	0	7	11	3	1.95	1.95	1.26	1.29	-0.86	-0.01
50051	101.5	15	0	2	16	13	3	0.93	1.31	0.89	0.91	1.29	0.06
50056	80.5	14	1	3	10	16	1	1.95	1.95	1.29	1.2	-6.47	-0.07
50062	89.5	14	1	10	14	33	0	1.95	1.95	0.53	0.53	-0.17	0
50078	80.5	15	1	5	8	14	2	0.68	1.46	1.1	1.14	2.13	0.07
50084	78.5	14	1	3	14	26	2	1.71	1.9	0.92	0.9	1.78	0.02
50103	85	14	0	2	17	25	4	0.62	0.68	1.33	1.33	0.39	0.08
50109	80	12	1	12	16	24	0	0.62	0.67	0.8	0.8	0.87	0.19
50110	72	17	0	1	11	10	3	0.78	1.4	1.07	1.08	-0.03	0
50113	104.5	12	1	7	17	27	2	0.78	1.79	1.21	1.19	0.59	0.01
50121	90	15	1	6	13	21	5	0.87	1.56	0.58	0.52	-0.38	-0.01
50122	73.5	13	1	8	16	19	3	1.77	1.78	1.16	1.15	0.53	0.01
50125	102	13	0	1	16	16	2	0.49	0.58	1.09	1.09	0.28	0.07
50127	89	14	1	5	14	23	1	0.22	0.5	0.81	0.81	0.1	0.03
50129	96	12	0	0	18	10	4	0.39	0.47	1.32	1.33	0.82	0.28
50134	91	15	1	4	16	18	4	0.36	1.33	0.8	0.79	0.31	0.01
50138	71	13	1	4	5	29	2	0.65	0.72	0.89	0.92	0.79	0.15
50145	86	16	1	5	7	26	9	0.91	1.95	1.09	0.78	-4.77	-0.05
50153	100	17	0	0	5	23	1	0.69	0.91	0.86	0.91	0.91	0.11
50171	98.5	16	1	4	17	29	2	1.49	1.95	0.79	0.78	-1.33	-0.01
50173	80	15	1	10	18	23	3	1.7	1.77	0.84	0.84	-0.27	0
50177	78	14	0	1	15	15	3	0.67	1.76	0.81	0.84	0.56	0.01
50179	56	17	1	10	14	29	6	1.1	1.12	0.99	0.99	1.24	0.09
50188	107.5	17	1	4		20	5	0.63	1.56	0.65	0.68	0.38	0.01
50193	73	15	0	2	16	20	2	0.53	1.01	1.21	1.29	4.93	0.48
50206	105	13	1	5	9	23	9	0.68	1.15	1.3	1.35	5.8	0.41
50208	90.5	15	1	5	15	10	5	0.62	0.82	0.79	0.74	-0.32	-0.05
50216	96.5	14	0	0	15	20	7	1	1.8	1.53	1.49	0.44	0.01
50219	85	13	0	2	12	23	7	1	1.48	1.43	1.43	0.14	0
50237	92	17	1	4	16	12	6	0.59	1.03	0.75	0.77	0.87	0.08
50243	81	16	0	2		17	1	0.7	1.38	0.68	0.74	0.61	0.03
50244	85.5	13	1	7	17	21	4	0.69	1.53	1.08	1.07	1.28	0.04
50247	76	15	1	4	16	21	1	1.3	1.66	0.76	0.73	-0.19	0
50249	85.5	12	1	3	12	16	2	0.57	0.62	1.03	1.03	-0.06	-0.01
50256	88.5	12	0	0	16	22	3	0.92	1.38	0.94	0.93	0.35	0.01
50263	102.5	14	0	2	5	5	3	1.37	1.39	1.1	1.11	2.13	0.09
50267	87	13	0	2	18	20	2	0.8	1.08	1.1	1.15	2.41	0.2
50277	85.5	14	1	5	9	17	8	0.74	1.95	1.18	1.05	-3.19	-0.03
50290	99	12	0	2	11	12	2	0.61	1.95	1.3	1.24	-1.86	-0.02
50293	81	17	0	1	13	17	7	0.54	1.09	1.26	1.28	3.17	0.26
50301	78	11	1	4	5	20	3	1.27	1.28	1.23	1.22	-1.64	-0.09
50313	94.5	11	0	0	18	16	2	0.63	0.75	1.27	1.28	1.15	0.21
50316	104	13	0	1	8	17	9	0.4	0.86	0.81	0.85	0.67	0.09
50327	98.5	15	1	3	13	15	7	0.67	1.65	1.17	1.1	-0.03	0
50330	80	16	1	4	15	19	2	0.36	1	0.79	0.8	0.12	0.01
50335	105	15	1	5	16	16	3	0.51	0.61	1.4	1.41	2.1	0.51
50345	73	15	0	2	15	26	3	1.81	1.9	1.19	1.19	-0.69	-0.01
50347	62	15	1	8	11	31	6	0.49	0.79	0.94	0.95	1.01	0.16
50348	92	13	0	2	15	28	6	0.76	1.69	0.98	0.94	-0.61	-0.01
50351	82.5	13	0	0	18	18	9	0.65	1.13	1.12	1.08	-0.85	-0.06
50361	74.5	13	0	1	17	20	1	0.45	0.8	1.14	1.17	1.58	0.25
50371	104	13	0	1	4	21	7	0.44	1.95	1.13	1.12	0.45	0
50376	83.5	13	0	1	8	15	1	0.88	0.95	1.19	1.19	0.94	0.11
50379	84	15	1	6	0	22	4	1.17	1.32	1.02	1.06	2.77	0.13
50384	95.5	15	1	11	7	37	6	0.87	1.8	1.29	1.32	1.57	0.02
50398	83	12	1	9	18	16	5	0.94	1.07	1.09	1.1	2.55	0.22
50412	79	11	0	1	17	23	6	0.53	0.78	1.3	1.3	0.67	0.11
50414	80.5	15	1	3	16	17	3	0.72	1.51	1.43	1.53	5.86	0.18
50429	86	12	0	0	12	13	1	0.74	0.78	0.93	0.94	0.34	0.06
50434	89	16	1	9	16	33	2	1.08	1.95	1.13	1.06	-0.99	-0.01
50435	86	15	1	9	11	23	4	1.1	1.29	1.2	1.19	-0.72	-0.04
50437	67	16	0	0	10	20	2	0.6	0.72	0.7	0.71	0.03	0.01
50441	85.5	16	1	3	15	28	5	0.71	1.37	0.97	0.95	0.13	0.01
50450	89	14	0	1	7	11	2	1.53	1.76	0.75	0.73	0.4	0.01
50454	75.5	16	1	6	13	30	5	1.79	1.95	1.06	1.06	3.16	0.03
50459	96	12	0	1	15	19	1	1.95	1.95	1.16	1.16	0.68	0.01
50492	82.5	13	1	5	13	27	1	1.29	1.61	1.42	1.38	1.58	0.04
50511	89	16	1	10	18	29	3	1.94	1.94	1.17	1.18	3.12	0.04
50512	95.5	12	1	6	18	13	5	0.66	0.89	1.12	1.18	3.3	0.42
50523	78.5	17	1	5	16	18	1	0.67	1.77	1.12	1.12	0.54	0.01
50525	85	13	0	0	14	18	4	0.46	0.59	0.81	0.81	0.07	0.02
50559	86.5	13	0	1	11	5	5	1.4	1.7	1.05	1	-0.8	-0.02
50566	70	15	1	8	17	13	8	1.87	1.92	1.06	1.05	-0.86	-0.01
50568		13	1	8	15	10	9	0.89	1.76	1.18	1.17	1.16	0.02
50569	70	17	1	10		32	4	1.48	1.63	0.92	0.92	1.61	0.04
50572	88	11	1	6	18	24	2	0.48	0.84	1.38	1.47	6.24	0.9
50577	93.5	12	1	10	18	26	2	0.75	1.55	0.98	0.91	-0.99	-0.03
50586	86	15	0	1	16	16	9	0.55	1.41	1.16	1.16	0	0
50589	73	12	1	9	11	24	6	1.95	1.95	0.82	0.82	0.33	0
50593	84	10	1	3	14	12	3	0.67	1.49	1.28	1.26	-0.51	-0.02
50594	81	12	0	1	13	20	5	1.9	1.91	1.05	1.05	-0.23	0
50597	92	12	1	6	14	27	3	0.68	1.54	0.64	0.63	0	0
50603	83	14	1	4	12	26	6	1.07	1.6	0.89	0.89	0.51	0.01
50607	78.5	15	1	10	14	18	3	0.52	1.25	1.02	1.07	1.81	0.1
50611	87	15	1	4	16	5	1	0.67	1.24	0.71	0.74	0.39	0.02
50621	86.5	16	0	2	12	13	4	1.2	1.43	0.91	0.92	0.1	0
50624		13	0	2	10	14	7	1.01	1.04	0.97	0.97	-0.06	-0.01
50625	86.5	13	1	5	16	15	5	0.94	0.99	0.85	0.85	0.05	0.01
50632	104	16	0	0	16	10	5	0.54	0.75	1.22	1.22	0.1	0.02
50641	80	13	1	6	16	21	8	1.37	1.95	1.01	0.98	-0.9	-0.01
50652	92	15	0	0	12	19	6	1.21	1.76	1.03	1.15	-0.2	0
50656	93.5	16	0	1	15	10	3	1.02	1.3	1.24	1.2	-0.72	-0.04
50660	74	10	0	2	17	23	2	0.37	0.45	1.11	1.11	0.52	0.07
50662	91.5	13	1	6	13	22	2	1.05	1.09	1.06	1.05	1.75	0.14
50681	85.5	15	1	10	4	17	0	1.7	1.75	1.06	1.09	1.95	0.03
50684	75.5	15	1	3	10	22	2	1.15	1.32	1.24	1.24	2.27	0.11
50705	85	13	1	7	18	20	6	1.87	1.87	1.06	1.06	-1.57	-0.02
50706	85.5	15	1	4		19	2	1.57	1.85	0.6	0.6	0.36	0.01
50715	93	14	0	0	10	15	4	0.67	1.95	1.12	1.09	-0.97	-0.01
50717	85	15	1	4	9	20	7	1.93	1.93	0.9	0.91	-1.03	-0.01
50718	86	14	1	7	16	23	4	0.8	1.95	1.23	1.16	-2.8	-0.03
50721	97	10	0	0	14	21	5	0.68	0.74	0.94	0.94	-0.35	-0.06
50725	101.5	13	0	2	9	15	2	0.62	0.7	1.28	1.3	0.69	0.14
50727	81	11	1	6	16	19	1	1.53	1.59	1.37	1.38	3.96	0.1
50753	87.5	10	0	3	15	27	2	0.74	0.85	0.91	0.91	0.01	0
50754	95.5	17	0	1	4	24	7	0.78	1.79	1.4	1.43	2.51	0.04
50760	98.5	16	0	1	17	28	3	0.68	1.63	0.62	0.59	-0.43	-0.01
50763	97	16	0	0	1	15	3	1.95	1.95	0.84	0.84	-0.71	-0.01
50766	89	17	1	3	7	22	4	1.63	1.66	1.3	1.27	2.38	0.05
50770	107	12	0	0	16	16	3	1.43	1.44	1	1	0.89	0.03
50774	108.5	12	0	0	8	13	2	0.27	0.62	1.17	1.19	0.47	0.11
50775	92	16	0	1	14	17	3	0.79	1.95	0.89	0.87	0.25	0
50777	82	13	1	7	18	16	4	0.64	1.42	1.03	1.03	0.37	0.01
50779	99.5	15	0	2	9	23	2	0.77	1.68	1.19	1.2	1.6	0.03
50792	77.5	13	1	8	4	15	4	0.62	1.38	1.04	1.04	0.73	0.03
50795	84	15	1	11	16	22	4	0.7	1.39	1.12	1.18	1.82	0.07
50798	99.5	14	1	3	7	27	6	0.9	1.95	0.97	0.96	0.16	0
50802	83	13	1	6	18	26	2	0.54	0.65	0.76	0.76	0.34	0.08
50806	83.5	17	1	5	10	9	7	1.95	1.95	0.76	0.76	-0.53	-0.01
50813	83	16	0	2	13	25	5	0.66	1.34	0.76	0.73	0.23	0.01
50817	84.5	14	1	3	14	29	3	0.87	1.68	1.06	1.06	-0.93	-0.02
50820	88	15	1	4	18	25	6	0.75	1.03	1.32	1.36	3.12	0.29
50821	90.5	13	0	0	4	19	7	0.63	1.45	1.36	1.35	0.25	0.01
50828	89.5	12	1	4	14	26	5	0.68	0.73	1.05	1.05	0.97	0.18
50837	86	12	1	8	17	26	1	0.59	0.77	1.05	1.06	0.3	0.05
50849	92.5	12	0	0	11	12	1	0.72	0.83	1	1.01	0.47	0.07
50851	92	13	0	0	12	10	6	1.28	1.3	1.2	1.2	1.17	0.06
50874	97.5	16	0	2	15	12	6	0.48	0.58	0.91	0.92	1.09	0.29
50885	77	12	1	3	9	22	3	0.33	0.46	0.76	0.77	0.19	0.07
50896	80.5	14	1	8	13	24	4	0.7	0.79	1.43	1.44	-0.37	-0.06
50899	81	14	0	1	16	25	7	0.91	1.93	1.16	1.11	0.03	0
50901	95	13	1	4	18	33	3	0.9	1.95	1.19	1.12	-2.44	-0.03
50902	85.5	13	1	7	10	24	3	0.36	1.43	1.15	1.11	-1.19	-0.04
50904	90	12	1	6	11	7	2	0.55	1.1	0.61	0.6	0.11	0.01
50912	91	15	0	0	6	25	3	0.79	1.52	0.97	0.92	-0.47	-0.01
50913	74	13	1	5	14	32	1	1.84	1.86	1.12	1.12	-0.98	-0.01
50956	86	15	0	0	15	15	2	0.51	0.67	0.87	0.88	0.34	0.07
50971	87	14	1	5	11	26	4	1.86	1.87	1.17	1.19	0.89	0.01
50979	68	13	1	5	18	29	9	0.72	1.29	1.1	1.13	0.95	0.05
50980	99.5	14	0	0	13	13	1	1.41	1.73	1	1	-0.29	-0.01
50988	96	13	0	2	11	10	6	0.56	0.71	0.86	0.85	0.15	0.03
50992	83	13	0	2	10	16	6	1.8	1.82	0.92	0.92	-0.04	0
50994	79	16	1	4	13	22	5	1.12	1.52	1.05	1.04	0.78	0.02
52031	80.5	13	0	2	18	5	3	0.49	0.68	1.08	1.09	0.74	0.16
52055	84	15	1	7	10	24	6	1.95	1.95	0.77	0.77	0.72	0.01
52078	77	15	0	1	1	10	10	0.77	1.45	1.04	0.98	-0.72	-0.03
52116	116.5	13	0	1	4	10	2	0.63	0.63	0.98	0.98	1.13	0.26
52121	86	12	0	0	11	14	3	0.31	0.45	0.85	0.86	0.32	0.11
52133	72	13	1	11	14	29	7	0.71	0.9	1.07	1.07	0.49	0.06
52144	75.5	13	1	3	15	20	1	0.94	1.02	1.23	1.25	2.13	0.2
52145	78	14	1	3	8	2	5	0.63	0.78	1.13	1.15	1.54	0.25
52151	82	15	0	1		19	3	1.95	1.95	0.85	0.85	-0.1	0
52162	74	11	0	1	9	14	5	0.54	1.08	0.85	0.84	-0.12	-0.01
52176	104	12	0	1	18	2	4	0.44	0.68	1.36	1.38	3.26	0.68
52180	90	11	0	1	8	20	8	0.68	0.95	1.01	1.02	0.35	0.04
52191	90.5	14	1	4	18	13	0	0.95	1.7	1.28	1.23	0.91	0.02
52197		14	1	3	6	12	2	0.68	1.33	0.9	0.85	-1.1	-0.05
52204	84	14	1	3	15	21	2	1.28	1.42	1.1	1.1	0.61	0.02
52205	90	12	0	2	16	10	4	0.53	1.95	1.15	1.11	-0.45	0
52229	98	14	1	3	15	15	10	1.42	1.71	1.25	1.25	0.87	0.02
52230	96	13	0	1	15	22	10	0.79	1.28	1.15	1.12	-0.64	-0.03
52231	101	13	1	8	17	23	4	0.69	1.84	1.25	1.2	-0.77	-0.01
52232	90	13	0	1	17	17	2	0.84	1.25	1.29	1.3	2.41	0.14
52233	85	12	0	1	11	14	5	0.51	0.58	1.2	1.2	0.82	0.22
52234	105	15	0	0	6	16	8	0.68	0.9	1.33	1.32	1.19	0.15
52235	88	10	1	6	18	9	2	0.71	0.84	1.46	1.48	5.85	0.84
52237	67	11	1	4	17	11	7	0.59	0.63	1.51	1.52	3.65	0.86
52238	96	12	0	1	15	12	6	0.59	0.63	1.18	1.23	2.02	0.48
